# Supplementary material for: Thermal and Calorimetric Investigations of Some Phosphorus-Modified Chain Growth Polymers 1: Polymethyl Methacrylate
Source: Polymers (Basel). 2022 Apr 1;14(7):1447. doi: 10.3390/polym14071447 (PMC9002683; doi:10.3390/polym14071447)
Supplement: Supplementary file 1 [file polymers-14-01447-s001.zip]

Archive with 1 entries (1 files):
- polymers-1628574-supplementary.pdf
